# Supplementary material for: CaAl-Layered Double Hydroxides-Modified Biochar Composites Mitigate the Toxic Effects of Cu and Pb in Soil on Pea Seedlings
Source: Materials (Basel). 2024 Jun 5;17(11):2763. doi: 10.3390/ma17112763 (PMC11173730; doi:10.3390/ma17112763)
Supplement: Supplementary file 1 [file materials-17-02763-s001.zip]

Archive with 1 entries (1 files):
- materials-2993781-supplementary.pdf
